# Supplementary material for: Identification and Transcript Analysis of the TCP Transcription Factors in the Diploid Woodland Strawberry Fragaria vesca
Source: Front Plant Sci. 2016 Dec 22;7:1937. doi: 10.3389/fpls.2016.01937 (PMC5177655; doi:10.3389/fpls.2016.01937)
Supplement: Supplementary file 8 [file Table_2.XLS]

## Sheet: Sheet1
Supplementary Table S2. Predicted cis-acting elements in the promoter regions of FvTCPs.
Type	cis-element	Organism	function	FvTCP1	FvTCP2	FvTCP3	FvTCP4	FvTCP5	FvTCP6	FvTCP7	FvTCP8	FvTCP9	FvTCP10	FvTCP11	FvTCP12	FvTCP13	FvTCP14	FvTCP15	FvTCP16	FvTCP17	FvTCP18	FvTCP19
Plant growth and development	Skn-1_motif	Oryza sativa	cis-acting regulatory element required for endosperm expression	629/+/5, 783/+/5, 668/+/5	706/+/5, 887/-/5	792/+/5	740/-/5	104/-/5, 475/+/5		993/+/5	495/+/5, 722/+/5	3/-/5	11/+/5, 538/+/5			89/-/5, 128/-/5	368/+/5, 426/-/5	127/+/5, 979/-/5, 406/+/5	190/-/5, 238/+/5	186/+/5, 473/-/5	446/+/5	550/-/5
	circadian	Lycopersicon esculentum	cis-acting regulatory element involved in circadian control			26/+/6	88/+/6, 485/-/6						528/-/6	662/-/6	336/-/6	764/+/6, 881/+/6	326/-/6		593/+/6		15/+/6	117/-/6, 931/+/6
	GCN4_motif	Oryza sativa	cis-regulatory element involved in endosperm expression			143/+/7	383/+/7, 407/+/7	472/+/7	323/-/7, 540/+/7	579/+/7	520/+/7	732/+/7, 888/+/7							191/-/7	267/+/7
	O2-site	Zea mays	cis-acting regulatory element involved in zein metabolism regulation	305/+/9	56/-/9								968/-/8			88/+/9, 417/+/9	49/-/9, 301/+/8			594/+/9
	CAT-box	Arabidopsis thaliana	cis-acting regulatory element related to meristem expression						395/+/6									167/+/6	403/+/6
	RY-element	Helianthus annuus	cis-acting regulatory element involved in seed-specific regulation												348/+/8
	CCGTCC-box	Arabidopsis thaliana	cis-acting regulatory element related to meristem specific activation																46/+/6
	MBSI	Petunia hybrida	MYB binding site involved in flavonoid biosynthetic genes regulation														538/-/11
	HD-Zip-1	Arabidopsis thaliana	element involved in differentiation of the palisade mesophyll cells															53/+/8
	HD-Zip-2	Arabidopsis thaliana	element involved in the control of leaf morphology development															53/+/8.5
	as-2-box	Nicotiana tabacum	involved in shoot-specific expression and light responsiveness													872/-/9
Phytohormone responsive	TCA-element	Brassica oleracea、Nicotiana tabacum	cis-acting element involved in salicylic acid responsiveness					237/-/9, 560/-/9	46/+/9, 276/+/9, 107/-/9, 461/+/9	643/+/9, 828/-/9, 787/+/9	931/-/9	536/+/9	170/-/9, 421/+/9, 313/-/9				720/-/10, 869/-/9	219/-/9, 889/+/9	813/+/9	331/-/9	652/-/9, 794/+/9
	ABRE	Brassica oleracea、Arabidopsis thaliana	cis-acting element involved in the abscisic acid responsiveness		745/+/9, 747/-/6					500/-/6	697/+/9, 699/-/6, 698/+/9, 700/+/7	271/+/6	110/-/6	178/+/6				148/-/7, 151/+/7, 150/+/6		284/-/9	122/+/6, 730/-/6, 728/-/9
	CGTCA-motif	Hordeum vulgare	cis-acting regulatory element involved in the MeJA-responsiveness	226/-/5, 366/-/5, 307/-/5	65/+/5	791/+/5					412/-/5, 721/+/5				836/+/5		411/+/5	405/+/5, 980/-/5			779/+/5
	TGACG-motif	Hordeum vulgare	cis-acting regulatory element involved in the MeJA-responsiveness	226/+/5, 366/+/5, 307/+/5	65/-/5	791/-/5					412/+/5, 721/-/5				836/-/5		411/-/5	405/-/5, 980/+/5			779/-/5
	ERE	Dianthus caryophyllus	ethylene-responsive element					345/-/8							325/-/8					609/-/8
	TGA-element	Brassica oleracea	auxin-responsive element								950/-/6				360/-/6	346/+/6
	AuxRR-core	Nicotiana tabacum	cis-acting regulatory element involved in auxin responsiveness								194/+/7					423/-/7
	TGA-box	Glycine max	part of an auxin-responsive element														408/-/8
	P-box	Oryza sativa	gibberellin-responsive element			181/-/7		655/+/7	662/+/7	180/+/7	563/-/7						732/-/7				682/+/7
	GARE-motif	Brassica oleracea	gibberellin-responsive element				179/-/7										494/-/7			994/+/7		131/+/7
Abiotic and biotic stresses	MBS	Arabidopsis thaliana	MYB binding site involved in drought-inducibility	14/-/6	32/-/6, 305/-/6	365/-/6				520/+/6, 919/-/6	450/-/6, 493/+/6	869/-/6, 920/+/6			954/+/6	351/-/6, 918/+/6, 624/-/6	157/+/6, 338/+/6			316/-/6, 630/-/6	265/-/6
	ARE	Zea mays	regulatory element essential for the anaerobic induction			505/+/6	497/-/6	540/+/6, 636/-/6				965/-/6	224/-/6, 610/+/6			81/+/6, 904/-/6, 111/+/6, 986/-/6, 95/+/6, 721/-/6	652/+/6	851/+/6	244/-/6	29/-/6, 864/+/6, 555/+/6
	HSE	Brassica oleracea	cis-acting element involved in heat stress responsiveness		164/+/9, 566/+/9					839/+/9	342/-/9		943/-/9	413/+/9	634/+/9	462/+/9		594/-/9				80/+/9, 898/-/9
	TC-rich repeats	Nicotiana tabacum	cis-acting element involved in defense and stress responsiveness		161/-/9							367/-/9	514/+/9			536/-/9	830/+/9, 972/+/9, 904/+/9		714/-/9, 982/+/9	401/-/9		856/+/9
	Box-W1	Petroselinum crispum	fungal elicitor responsive element	13/+/6, 427/+/6			625/+/6			765/+/6, 889/+/6	449/+/6								425/-/6		686/+/6
	LTR	Hordeum vulgare	cis-acting element involved in low-temperature responsiveness		146/-/6, 765/+/6					105/+/6	586/-/6		565/-/6		671/+/6			861/-/6
	GC-motif	Zea mays	enhancer-like element involved in anoxic specific inducibility							549/-/6						213/+/6	981/+/6
	DRE	Arabidopsis thaliana	cis-acting element involved in dehydration, low-temp, salt stresses	836/-/9
	WUN-motif	Brassica oleracea	wound-responsive element												644/+/9
836/-/9: Position/Strand/Matrix score
